# Supplementary material for: Anopheles mosquitoes reveal new principles of 3D genome organization in insects
Source: Nat Commun. 2022 Apr 12;13:1960. doi: 10.1038/s41467-022-29599-5 (PMC9005712; doi:10.1038/s41467-022-29599-5)
Supplement: Supplementary file 4 — Supplementary Data 1 [file 41467_2022_29599_MOESM4_ESM.xlsx]

## Sheet: Hi-C statistics
Parameters	An. albimanus AalbS4	An. atroparvus AatrE4	An. coluzzii Mopti AcolN2	An. merus_ embryos AmerM5	An. merus_ adults AmerM5	An. stephensi AsteI4
Sequenced Read Pairs	67,591,619	217,895,615	231,961,292	188,700,705	129,643,770	253,760,093
Normal Paired	30,787,793 (45.55%)	103,420,169 (47.46%)	108,826,067 (46.92%)	78,420,401 (41.56%)	53,633,589 (41.37%)	129,373,218 (50.98%)
Chimeric Paired	30,295,709 (44.82%)	72,384,597 (33.22%)	81,994,702 (35.35%)	53,989,004 (28.61%)	35,096,848 (27.07%)	64,754,256 (25.52%)
Chimeric Ambiguous	2,614,742 (3.87%)	15,313,087 (7.03%)	33,974,675 (14.65%)	16,609,540 (8.80%)	11,671,013 (9.00%)	21,361,880 (8.42%)
Unmapped	3,893,375 (5.76%)	26,777,762 (12.29%)	7,165,848 (3.09%)	39,681,760 (21.03%)	29,242,320 (22.56%)	38,270,739 (15.08%)
Ligation Motif Present	46,422,310 (68.68%)	142,902,260 (65.58%)	168,629,612 (72.70%)	125,132,781 (66.31%)	82,596,867 (63.71%)	75,068,793 (29.58%)
Alignable (Normal+Chimeric Paired)	61,083,502 (90.37%)	175,804,766 (80.68%)	190,820,769 (82.26%)	132,409,405 (70.17%)	88,730,437 (68.44%)	194,127,474 (76.50%)
Unique Reads	56,129,336 (83.04%)	150,572,935 (69.10%)	165,637,626 (71.41%)	114,668,816 (60.77%)	77,371,708 (59.68%)	135,257,540 (53.30%)
PCR Duplicates	3,502,506 (5.18%)	22,928,735 (10.52%)	21,846,321 (9.42%)	15,999,379 (8.48%)	11,326,157 (8.74%)	55,601,774 (21.91%)
Optical Duplicates	1,451,660 (2.15%)	2,303,096 (1.06%)	3,336,822 (1.44%)	1,741,210 (0.92%)	32,572 (0.03%)	3,268,160 (1.29%)
Library Complexity Estimate	487,552,124	597,237,052	740,698,381	489,080,571	317,065,109	260,265,053
Intra-fragment Reads	2,461,570 (3.64% / 4.39%)	8,205,249 (3.77% / 5.45%)	11,381,671 (4.91% / 6.87%)	5,708,656 (3.03% / 4.98%)	3,065,395 (2.36% / 3.96%)	16,939,144 (6.68% / 12.52%)
Below MAPQ Threshold	682,547 (1.01% / 1.22%)	5,901,863 (2.71% / 3.92%)	29,040,047 (12.52% / 17.53%)	22,026,541 (11.67% / 19.21%)	13,482,444 (10.40% / 17.43%)	5,777,870 (2.28% / 4.27%)
Hi-C Contacts	52,985,219 (78.39% / 94.40%)	136,465,823 (62.63% / 90.63%)	125,215,908 (53.98% / 75.60%)	86,933,619 (46.07% / 75.81%)	60,823,869 (46.92% / 78.61%)	112,540,526 (44.35% / 83.20%)
Ligation Motif Present	23,987,831 (35.49% / 42.74%)	60,551,709 (27.79% / 40.21%)	61,809,999 (26.65% / 37.32%)	40,425,437 (21.42% / 35.25%)	26,855,598 (20.71% / 34.71%)	27,906,559 (11.00% / 20.63%)
3' Bias (Long Range)	50% - 50%	50% - 50%	50% - 50%	50% - 50%	50% - 50%	50% - 50%
Pair Type %(L-I-O-R)	25% - 25% - 25% - 25%	25% - 25% - 25% - 25%	25% - 25% - 25% - 25%	25% - 25% - 25% - 25%	25% - 25% - 25% - 25%	25% - 25% - 25% - 25%
Inter-chromosomal	6,862,999 (10.15% / 12.23%)	24,255,276 (11.13% / 16.11%)	21,566,658 (9.30% / 13.02%)	29,961,382 (15.88% / 26.13%)	6,270,919 (4.84% / 8.10%)	18,456,987 (7.27% / 13.65%)
Intra-chromosomal	46,122,220 (68.24% / 82.17%)	112,210,547 (51.50% / 74.52%)	103,649,250 (44.68% / 62.58%)	56,972,237 (30.19% / 49.68%)	54,552,950 (42.08% / 70.51%)	94,083,539 (37.08% / 69.56%)
Short Range (<20Kb)	13,468,625 (19.93% / 24.00%)	25,525,319 (11.71% / 16.95%)	29,262,843 (12.62% / 17.67%)	13,002,707 (6.89% / 11.34%)	16,850,740 (13.00% / 21.78%)	37,468,994 (14.77% / 27.70%)
Long Range (>20Kb)	32,653,284 (48.31% / 58.18%)	86,684,768 (39.78% / 57.57%)	74,385,329 (32.07% / 44.91%)	43,969,011 (23.30% / 38.34%)	37,702,135 (29.08% / 48.73%)	56,613,127 (22.31% / 41.86%)
