# Supplementary material for: Anopheles mosquitoes reveal new principles of 3D genome organization in insects
Source: Nat Commun. 2022 Apr 12;13:1960. doi: 10.1038/s41467-022-29599-5 (PMC9005712; doi:10.1038/s41467-022-29599-5)
Supplement: Supplementary file 5 — Supplementary Data 2 [file 41467_2022_29599_MOESM5_ESM.xlsx]

## Sheet: PacBio sequencing statistics
	Root folder	Sub folder	Mean read length	Median read length	Number of reads	Read length N50	Total bases
1	r54089_20180220_133714	1_A01	5124.7	3072	931662	9931	4774508323
2	r54089_20180220_133714	2_B01	5290.3	3186	901281	10262	4768090239
3	r54089_20180731_171253	1_A01	7402.3	4911	964615	13282	7140360112
4	r54089_20180801_111617	1_A01	5591	3412	1110790	10534	6210374362
5	r54089_20180801_111617	2_B01	5270.7	3134	963799	10036	5079882453
6	r54089_20180802_142428	1_A01	6051.5	4039	1009269	10924	6107554776
7	r54089_20180802_142428	2_B01	5824.8	3871	980478	10504	5711084909
8	r54089_20180802_142428	3_C01	7934.3	5459	674172	14364	5349079444
9	r54089_20180802_142428	4_D01	6337.9	4251	1027733	11495	6513622660
10	r54089_20180802_142428	5_E01	5800.2	3818	1009509	10581	5855362794
11	r54089_20180802_142428	6_F01	5850.7	3664	968902	11061	5668761247
