# Supplementary material for: Anopheles mosquitoes reveal new principles of 3D genome organization in insects
Source: Nat Commun. 2022 Apr 12;13:1960. doi: 10.1038/s41467-022-29599-5 (PMC9005712; doi:10.1038/s41467-022-29599-5)
Supplement: Supplementary file 6 — Supplementary Data 3 [file 41467_2022_29599_MOESM6_ESM.xlsx]

## Sheet: All loops detected using Hi-C
Species	Chr	1st anchor	2nd anchor	Total amount of loops per genome
An. coluzzii	X:	3,410,000-3,535,000	6,020,000-6,120,000	4
	X:	7,370,000-7,610,000	14,950,000-15,400,000
	2R:	41,330,000-41,445,000	43,045,000-43,225,000
	2R:	41,125,000-41,300,000	46,435,000-46,785,000
An. merus*	X:	7,150,000-7,385,000	14,610,000-14,900,000	9
	X:	3,335,000-3,395,000	5,740,000-5,925,000
	2R (A):	26,783,000-26,815,000	39,725,000-39,825,000
	2R:	41,670,000-41,840,000	43,635,000-43,945,000
	3R (A):	19,780,000-19,935,000	35,890,000-35,990,000
	3R (A):	19,780,000-19,935,000	37,515,000-37,740,000
	3R (A):	29,975,000-30,090,000	44,340,000-44,470,000
	3R (A):	13,840,000-14,040,000	46,090,000-46,170,000
	3R (A):	17,220,000-17,330,000	45,910,000-45,940,000
An. stephensi	X:	7,215,000-7,355,000	9,670,000-9,725,000	6
	X:	9,435,000-9,815,000	14,665,000-15,130,000
	2R:	37,345,000-37,525,000	42,900,000-43,125,000
	3R:	10,780,000-10,910,000	38,430,000-38,580,000
	3R:	16,075,000-16,295,000	24,265,000-24,585,000
	3R:	16,075,000-16,295,000	27,435,000-27,610,000
An. atroparvus	X:	5,320,000-5,755,000	11,100,000-11,510,000	4
	X:	620,000-790,000	10,010,000-10,505,000
	2R:	11,210,000-11,700,000	23,055,000-23,700,000
	3R:	7,620,000-8,160,000	38,550,000-38,950,000
An. albimanus	X:	4,595,000-4,715,000	6,590,000-6,675,000	3
	2R:	34,730,000-34,905,000	35,925,000-36,070,000
	2L:	25,600,000-25,685,000	29,255,000-29,380,000
Genomic coordinates for loops chosen for 2D and 3D FISH are marked in bold.
* For An. merus some loops were identified only in adult mosquito’s data. These loops are marked with letter (A).
