# Supplementary material for: Anopheles mosquitoes reveal new principles of 3D genome organization in insects
Source: Nat Commun. 2022 Apr 12;13:1960. doi: 10.1038/s41467-022-29599-5 (PMC9005712; doi:10.1038/s41467-022-29599-5)
Supplement: Supplementary file 7 — Supplementary Data 4 [file 41467_2022_29599_MOESM7_ESM.xlsx]

## Sheet: Pearson's correlation of comp
Species	Chr	PC1 vs RNA-seq				PC1 vs %GC				PC1 vs Number of genes
		Juicer	Cropped	Framed	ce	Juicer	Cropped	Framed	ce	Juicer	Cropped	Framed	ce
An. coluzzii	X	0.36	0.61	0.58	0.6	0.06	0.04	0.03	0.01	0.29	0.35	0.34	0.34
	2R	0.06	0.04	0.25	0.59	0.28	0.23	0.02	0.05	0.05	0.04	0.13	0.35
	2L	0.04	0.21	0.35	0.56	0.29	0.31	0.07	0.05	0.12	0.05	0.17	0.31
	3R	0.18	0.16	0.24	0.54	0.27	0.37	0.12	0.06	0.14	0.13	0.11	0.22
	3L	0.29	0.16	0.27	0.57	0.32	0.23	0.02	0.02	0.23	0.13	0.12	0.31
An. merus (embryo)	X	0.18	0.63	0.6	0.68	0.27	0.05	0.01	0.02	0.27	0.34	0.32	0.38
	2R	0.43	0.55	0.55	0.54	0.21	0.23	0.05	0.06	0.39	0.29	0.32	0.34
	2L	0.3	0.49	0.48	0.5	0.56	0.04	0.04	0.05	0.27	0.31	0.31	0.31
	3R	0.23	0.5	0.47	0.48	0.36	0.28	0.12	0.06	0.19	0.22	0.17	0.22
	3L	0.27	0.48	0.36	0.49	0.46	0.06	0.01	0.07	0.19	0.27	0.18	0.3
An. merus (adults)	X	0.71	0.71	0.69	0.66	0.1	0.09	0.02	0.02	0.57	0.56	0.53	0.49
	2R	0.62	0.61	0.6	0.58	0.01	0.04	0.03	0.02	0.61	0.59	0.57	0.53
	2L	0.67	0.01	0.15	0.5	0.18	0.12	0.02	0.06	0.61	0.03	0.08	0.47
	3R	0.66	0.66	0.58	0.58	0.13	0.11	0.07	0.05	0.54	0.53	0.45	0.46
	3L	0.6	0.04	0.08	0.53	0.09	0.01	0.03	0.04	0.58	0.06	0.02	0.5
An. stephensi	X	0.03	0.73	0.7	0.69	0.04	0.46	0.45	0.42	0.07	0.52	0.52	0.53
	2R	0.05	0.12	0.1	0.66	0.38	0.1	0.02	0.4	0.02	0.05	0.13	0.49
	2L	0.1	0.01	0.03	0.53	0.09	0.11	0.01	0.41	0.13	0.06	0.07	0.38
	3R	0.61	0.63	0.55	0.62	0.49	0.46	0.33	0.36	0.39	0.37	0.31	0.39
	3L	0.48	0.63	0.54	0.6	0.6	0.54	0.36	0.39	0.37	0.45	0.4	0.43
An. atroparvus	X	0.01	0.54	0.65	0.68	0.23	0.01	0.11	0.14	0.01	0.32	0.41	0.47
	2R	0.13	0.34	0.23	0.49	0.34	0.18	0.1	0.1	0.08	0.16	0.09	0.33
	2L	0.61	0.34	0.37	0.6	0.3	0.05	0.11	0.19	0.49	0.25	0.29	0.39
	3R	0.02	0.12	0.3	0.54	0.21	0.12	0.27	0.2	0.12	0.04	0.25	0.42
	3L	0.13	0.48	0.43	0.48	0.13	0.23	0.2	0.22	0.14	0.34	0.31	0.37
An. albimanus	X	0.6	0.71	0.69	0.67	0.23	0.21	0.19	0.18	0.52	0.59	0.58	0.59
	2R	0.01	0.11	0.23	0.64	0.22	0.23	0.05	0.04	0.01	0.1	0.15	0.5
	2L	0.61	0.58	0.34	0.5	0.04	0.01	0.02	0.02	0.45	0.4	0.24	0.37
	3R	0.24	0.28	0.32	0.53	0.05	0.02	0.02	0.02	0.22	0.18	0.22	0.34
	3L	0.65	0.34	0.41	0.62	0.13	0.54	0.28	0.06	0.55	0.34	0.26	0.44
