# Supplementary material for: Anopheles mosquitoes reveal new principles of 3D genome organization in insects
Source: Nat Commun. 2022 Apr 12;13:1960. doi: 10.1038/s41467-022-29599-5 (PMC9005712; doi:10.1038/s41467-022-29599-5)
Supplement: Supplementary file 8 — Supplementary Data 5 [file 41467_2022_29599_MOESM8_ESM.xlsx]

## Sheet: X-loop
Gene function	An. coluzzii	An. stephensi	An. albimanus	An. atroparvus	An. merus
Cytochrome P450 CYP9K1	AGAP000818	ASTEI01072	AALB003283*	AATE016607	AMEM003066
nuclear receptor subfamily 2 group E member (Tailless)	AGAP000819	ASTEI01071	AALB003284*	AATE006814	AMEM005434
ANK_REP_REGION domain-containing protein	AGAP000413	ASTEI06259	AALB007797*	AATE005968	AMEM017290
prostaglandin reductase 1	AGAP000414	ASTEI06258	AALB006758	AATE002874	AMEM010926
hydroxyisourate hydrolase activity	AGAP000415	ASTEI06257	AALB006759	AATE016248	AMEM011098
Non-specific serine/threonine protein kinase	AGAP029239	ASTEI01297	AALB006314	AATE016354	AMEM010384
integrin beta subunit	AGAP000815	ASTEI07790	AALB006392	AATE000443	AMEM009509
metal ion binding	AGAP029244	ASTEI06256	AALB006313	AATE018169	AMEM014919
integral component of membrane	AGAP000420	ASTEI06255	AALB006411	AATE017335	AMEM017711
(heparan sulfate)-glucosamine 3-sulfotransferase 3	AGAP000422	ASTEI06254	AALB006570	AATE004104	AMEM010094
Frataxin homolog, mitochondrial	AGAP000813	ASTEI07792	AALB009856	AATE002095	AMEM001133
phosphatidylinositol binding	AGAP000814	ASTEI07791	AALB006417	AATE012817	-
Orthologous are marked in underline/bold if they are located in the loop anchors. Genes, which are located outside of the loop anchors, but closer than 1 Mb from each other, are marked with an asterisk (*).
Supplementary Table 11. Gene orthologous located within the X- and A-loop anchors.

## Sheet: A-loop
Gene function	An. coluzzii Ngousso	An. stephensi	An. albimanus	An. atroparvus	An. merus
ubiquitin thioesterase ZRANB1	AGAP003853	ASTEI00780	AALB003080	AATE000898	AMEM006320
snRNA-activating protein complex subunit 3	AGAP003852	ASTEI00779	AALB003081	AATE008621	AMEM002040
26 proteasome complex subunit	AGAP003851	ASTEI00778	AALB003082	AATE007015	-
signal peptide	AGAP013134	ASTEI00777	AALB003083	AATE018674	AMEM017317
DNA-binding transcription factor activity	AGAP003726	ASTEI00671	AALB007121	AATE016879	AMEM010172
integral component of membrane	AGAP003849	ASTEI00776	AALB003084	AATE004695	AMEM017419
Orthologous are marked in underline/bold if they are located in the loop anchors. Genes, which are located outside of the loop anchors, but closer than 1 Mb from each other, are marked with an asterisk (*).
