# Supplementary material for: Anopheles mosquitoes reveal new principles of 3D genome organization in insects
Source: Nat Commun. 2022 Apr 12;13:1960. doi: 10.1038/s41467-022-29599-5 (PMC9005712; doi:10.1038/s41467-022-29599-5)
Supplement: Supplementary file 9 — Supplementary Data 6 [file 41467_2022_29599_MOESM9_ESM.xlsx]

## Sheet: Genomic coordinates of loops
Loop type	Chromosome	start_1	end_1	start_2	end_2
Long-distance_loop	X	5,320,000	5,755,000	11,100,000	11,510,000
Long-distance_loop	X	630	780	10,000,000	10,500,000
Long-distance_loop	3R	7,300,000	8,200,000	38,550,000	39,050,000
Long-distance_loop	2R	11,260,000	11,690,000	23,130,000	23,400,000
Polycomb_loop	X	5,740,000	5,770,000	6,130,000	6,150,000
Polycomb_loop	X	5,790,000	5,815,000	6,130,000	6,150,000
Polycomb_loop	X	9,480,000	9,500,000	9,620,000	9,635,000
Polycomb_loop	X	13,470,000	13,490,000	13,575,000	13,595,000
Polycomb_loop	X	13,500,000	13,515,000	13,575,000	13,595,000
Polycomb_loop	X	16,405,000	16,425,000	16,495,000	16,510,000
Polycomb_loop	2R	16,600,000	16,630,000	16,710,000	16,730,000
Polycomb_loop	2R	16,600,000	16,630,000	16,800,000	16,825,000
Polycomb_loop	2R	19,675,000	19,680,000	19,765,000	19,790,000
Polycomb_loop	2R	22,090,000	22,115,000	22,180,000	22,200,000
Polycomb_loop	2R	22,535,000	22,560,000	22,640,000	22,655,000
Polycomb_loop	2R	24,945,000	24,960,000	25,025,000	25,050,000
Polycomb_loop	2R	35,980,000	36,005,000	36,130,000	36,160,000
