# Supplementary material for: Anopheles mosquitoes reveal new principles of 3D genome organization in insects
Source: Nat Commun. 2022 Apr 12;13:1960. doi: 10.1038/s41467-022-29599-5 (PMC9005712; doi:10.1038/s41467-022-29599-5)
Supplement: Supplementary file 10 — Supplementary Data 7 [file 41467_2022_29599_MOESM10_ESM.xlsx]

## Sheet: 3D FISH statistics
Species	Loop location	Follicle cells		Nurse cells
				Low-level polytenized chromosomes		High-level polytenized chromosomes
		Co-localized	No co-localization	Co-localized	No co-localization	Co-localized	No co-localization
An.stephensi	Anchor 1 2R: 37,345,000-37,525,000;	8.1% (6)	91.9% (68)	61.1% (96)	38.9% (61)	16.4% (11)	83.6% (58)
	Anchor 2 2R: 42,900,000-43,125,000
An.atroparvus	Anchor 1 3R: 7,620,000- 8,160,000;	11.9% (13)	88.1% (96)	30% (3)	70% (7)	-	100% (6)
	Anchor 2 3R: 38,550,000-38,950,000
	Anchor 1 2R: 11,210,000-11,700,000;	14.5% (8)	85.5% (47)	-	-	-	100% (22)
	Anchor 2 2R: 23,055,000-23,700,000
	Anchor 1 X: 5,320,000- 5,755,000;	96.7% (58)	3.3% (2)	-	-	6.7% (1)	93.3% (14)
	Anchor 2 X: 11,100,000-11,510,000
