# Supplementary material for: Anopheles mosquitoes reveal new principles of 3D genome organization in insects
Source: Nat Commun. 2022 Apr 12;13:1960. doi: 10.1038/s41467-022-29599-5 (PMC9005712; doi:10.1038/s41467-022-29599-5)
Supplement: Supplementary file 11 — Supplementary Data 8 [file 41467_2022_29599_MOESM11_ESM.xlsx]

## Sheet: Percentage of reapeats
Species	Chromosome	All repetitive elements	Retro elements				DNA transposons	Unclassified	Simple repeats
			All	SINE	LINE	LTR
An.coluzzii	X	35.43	13.55	0.12	7.46	5.98	15.25	1.73	3.37
	2R	16.08	5.42	0.09	2.83	2.5	7.34	0.72	2.04
	2L	16.52	5.27	0.11	2.76	2.4	7.58	0.87	2.03
	3R	17.62	6.16	0.11	3.31	2.74	7.84	1.08	1.87
	3L	18.88	6.76	0.12	3.4	3.25	8.64	0.98	1.82
	full	19.28	6.75	0.11	3.57	3.07	8.66	1	2.11
An.merus	X	36.71	15.18	0.13	7.41	7.64	15.07	2.17	2.94
	2R	17.21	6.35	0.09	2.91	3.34	7.23	0.94	2.15
	2L	21.84	8.52	0.11	4.06	4.35	8.98	1.25	2.11
	3R	14.69	4.53	0.1	2.52	1.91	6.33	1.11	2
	3L	16.76	5.59	0.12	2.81	2.66	7.32	1.06	2.02
	full	19.87	7.33	0.11	3.59	3.64	8.35	1.21	2.17
An. stephensi	X	12.21	6.76	0.92	3.9	1.93	2.43	0.85	1.86
	2R	6.18	2.37	0.58	1.41	0.39	1.85	0.46	1.32
	2L	8.23	4.06	0.91	2.56	0.59	1.86	0.82	1.27
	3R	6.4	2.88	0.69	1.83	0.37	1.5	0.61	1.2
	3L	6.6	2.72	0.65	1.68	0.38	1.67	0.54	1.42
	full	7.31	3.32	0.72	2.03	0.57	1.79	0.62	1.36
An. atroparvus	X	9.21	3.12	0.03	1.56	1.52	3.29	0.73	1.47
	2R	3.14	0.73	0.01	0.35	0.37	0.93	0.28	0.92
	2L	3.03	0.69	0.01	0.35	0.33	0.82	0.25	1.01
	3R	2.81	0.55	0.01	0.24	0.3	0.82	0.23	0.98
	3L	4.06	1.41	0.01	0.66	0.74	1.1	0.38	0.86
	full	3.95	1.09	0.01	0.53	0.55	1.2	0.33	1.01
An. albimanus	X	10.04	1.37	0	0.71	0.66	2.61	0.2	5.17
	2R	4.32	0.51	0	0.29	0.22	1.18	0.11	2.29
	2L	4.13	0.68	0	0.37	0.31	0.97	0.13	2.14
	3R	4.38	0.94	0	0.53	0.41	1.15	0.12	1.96
	3L	4.52	0.61	0	0.38	0.23	1.16	0.1	2.4
	full	4.75	0.72	0	0.4	0.31	1.23	0.12	2.42
