# Supplementary material for: Anopheles mosquitoes reveal new principles of 3D genome organization in insects
Source: Nat Commun. 2022 Apr 12;13:1960. doi: 10.1038/s41467-022-29599-5 (PMC9005712; doi:10.1038/s41467-022-29599-5)
Supplement: Supplementary file 12 — Supplementary Data 9 [file 41467_2022_29599_MOESM12_ESM.xlsx]

## Sheet: FISH probes
Species	Chromosome	Loop size	Loop anchor	Loop anchor coordinates (AsteI4, AatrE4, AcolN2)	Gene (AsteI2, AatrE3, AgamP4)	Probe start-end position* (AatrE3 and AgamP4)	Probe location	Primer F sequence 3' -> 5'	Primer R sequence 3' -> 5'	Labeling method
An. stephensi	2R	5.5 Mb	1st	37,345,000-37,525,000	ASTEI00671	-	exon 1	GCCTTAACTACACCGGTATCGACTG	ACGAGGGTGAAATTAAATTGTTCCA	Random primers labeling system
						-	exon 2	ATCGATGGTTTGTTTCACGATGAT	AGTAAATTCTTCGCTCCGGTAGAGC
						-	exon 2	CTCTACCGGAGCGAAGAATTTACTC	CACCGCTCGAATAATCTTCATAGTG
			2nd	42,900,000-43,125,000	ASTEI00780	-	exon 2	GATCGAACCCAAATCTAGCAAGC	TACGTACAAAGCGAGCAGTACCATT
					ASTEI00780	-	exon 2	GGCCAGTAACATCATGGTAAACAAC	AGTAATTTCCAGCGACCAGTTCAAT
					ASTEI00779	-	exon 1	CATTTACCTACCAAGAACGGAGCAG	ATTTTGTCCTTCAGCTCGGTTAAGT
An. Atroparvus	X	6 Mb	1st	5,320,000-5,755,000	AATE015765	5,530,177- 5,529,721	exon 3	GGTCAACCAGTTCTGGATAATGT	AGCCGAGGGTGAATATTTGATA	Random primers labeling system
						5,529,272-5,528,832	exon 4	CTTCGTCCCGACTATGACTAGC	AGAAAGGGAACGTACAGCTTGA
						5,527,780-5,527,361	exon 7	ACCGTACTGCGTCTATCCAACT	TACTCGTTTGAATGTGGCATCT
			2nd	11,100,000-11,510,000	AATE000335	10,706,948-10,707,380	exon 5	GGCTGGTAAAGGATCTTAGCAA	TACACTGAGCTGTGGTACATGG
						10,707,359-10,707,788		CCATGTACCACAGCTCAGTGTAT	GGCTCATTTGAGGAGGACACT
					AATE012799	10,717,128-10,716,621	exon 18	CGACTTCCGCAGTAATACATGA	TCGACATCCGAAACAGTAGTTG
	2R	12 Mb	1st	11,210,000-11,700,000	AATE006247	11,443,983-11,449,877	intron 1	CTTCGCCATTAGTTCCGTCGTTCGATA	GGGAACCGGGATGCGGATAGATTATTC	Nick translation
						11,449,851-11,459,008	intron 3	GAATAATCTATCCGCATCCCGGTTCCC	TAGCTCAGGTCTGTAAGCGAGAACTCA
					AATE006247/ AATE008403	11,395,959-11,399,755	intergenic region	TGGGTAAAGCGGATTCCATGAAGCTAC	GACCCGATGTGTAGCACTGCTTGATTA
			2nd	23,055,000-23,700,000	AATE012005/ AATE005110	23,037,924-23,045,339	intergenic region	TGGAGAGTTTCGTGGACAAATGTGTGT	GCTGTTTGAGGTGTCTTTGCTCAACAG
					AATE013943/ AATE019726	23,079,044-23,085,516	intergenic region/intron 1	GCGTTGTCCGATGGAAGATTAATTCGC	GTGCAAATGGATCTAAGGAGGCCTTGA
	3R	31 Mb	1st	7,620,000-8,160,000	AATE016879	7,634,101-7,633,547	exon 2	ACGTGAAGGAAGAACCGCTACAG	AATGGGTAGAACTCGTCCATCATTT	Random primers labeling system
						7,627,402- 7,626,918	exon 7	TCAGCTTGTTTGGGGTATGAACTTA	CTCTACCCTACGCTCTCTTCCTTTG
						7,626,307-7,625,802		CCCGTACACATATGAACCAAAACAT	AAGCACAGCTATTACAGTGGTACGC
			2nd	38,550,000-38,950,000	AATE015805	37,557,565-37,558,117	exon 2	ACAGGCTAAATATCACTGCATCGAG	ATCCGTACACGTCAACGTTTCTAAC
					AATE008621	37,552,328-37,552,911	exon 1	TACAAGCCAAAATCGAATAAGGTCA	TCGTAATACGGTCCTTCATCACAGT
					AATE000898	37,550,627-37,550,119	exon 2	GAAATCCTCTCCACCCAGAGTAAAA	TGATGTTGCTGGCTAGGTTGATATT
An. coluzzii	X	7.5 Mb	1st	7,370,000-7,610,000	AGAP000412	7,386,922-7,387,362	exon 3	CTGCCAGATACTGATGAAGTGC	TACGTGTCGTGTATGAGCGACT	Random primers labeling system
					AGAP000413	7,396,883- 7,396,342	exon 5	GATCTGAACCTCACCACCTACC	GTGCTAACCATCACGATGTCCT
					AGAP000415	7,405,016-7,404,637	exon 1	CACCAAAGCCGTCAACATCTC	GATGAACGGGTACAGGCTTTC
			2nd	14,950,000-15,400,000	AGAP000815	14,937,481- 14,938,014	exon 1	TGTCCAACTATCAGCTCACGAC	GATCGTCTTATCGTCCTCCATC
						14,946,605-14,947,129	exon 5	ACAACGTGATCGACGTGAAGTA	AGAAGTTGTCGCACTCGCAGTA
						14,947,389-14,947,796		GTGCAACGAGTTCAAGCACTG	GTGTCCCACTTTGCCATCAT
* coordinates are given for species with chromosome level genomes
